# Supplementary material for: Genetic basis of falling risk susceptibility in the UK Biobank Study
Source: Commun Biol. 2020 Sep 30;3:543. doi: 10.1038/s42003-020-01256-x (PMC7527955; doi:10.1038/s42003-020-01256-x)
Supplement: Supplementary file 3 — Supplementary Data 1-4 [file 42003_2020_1256_MOESM3_ESM.xlsx]

## Sheet: Supplementary Data 1
Supplementary Data 1. Association of falls PRS adjusted for age and sex across 17 different p-value thresholds (from 5x10-8 to 1) within two different populations (B-PROOF study falls calendar and falls questionnaire, and Rotterdam Study falls questionnaire).
Set	Threshold	R2	P	Num_SNP		Set	Threshold	R2	P	Num_SNP		Set	Threshold	R2	P	Num_SNP
B-PROOF study falls calendar	5e-08	0.00276625	0.0211138	2		B-PROOF study falls questionnaire	5e-08	0.00010574	0.697474	2		Rotterdam Study falls questionnaire	5e-08	0.000324903	0.269588	2
B-PROOF study falls calendar	5e-07	0.00031513	0.436081	15		B-PROOF study falls questionnaire	5e-07	6.70066e-06	0.922041	15		Rotterdam Study falls questionnaire	5e-07	0.000212452	0.371919	15
B-PROOF study falls calendar	5e-06	0.00125404	0.120414	49		B-PROOF study falls questionnaire	5e-06	0.00106218	0.218228	49		Rotterdam Study falls questionnaire	5e-06	0.000252181	0.330772	49
B-PROOF study falls calendar	5e-05	0.00224043	0.0379613	170		B-PROOF study falls questionnaire	5e-05	0.0020289	0.0887351	170		Rotterdam Study falls questionnaire	5e-05	1.65798e-05	0.80303	170
B-PROOF study falls calendar	0.0005	0.00213245	0.0428987	857		B-PROOF study falls questionnaire	0.0005	0.00153619	0.138626	857		Rotterdam Study falls questionnaire	0.0005	0.000921652	0.0630254	857
B-PROOF study falls calendar	0.005	0.000494581	0.329251	4033		B-PROOF study falls questionnaire	0.005	0.00265442	0.0516442	4033		Rotterdam Study falls questionnaire	0.005	0.00151782	0.0170597	4033
B-PROOF study falls calendar	0.01	0.00062041	0.274551	6654		B-PROOF study falls questionnaire	0.01	0.00285949	0.0433917	6654		Rotterdam Study falls questionnaire	0.01	0.00253907	0.00205194	6654
B-PROOF study falls calendar	0.02	0.000810157	0.211851	10388		B-PROOF study falls questionnaire	0.02	0.00146046	0.1488	10388		Rotterdam Study falls questionnaire	0.02	0.00277575	0.00126638	10388
B-PROOF study falls calendar	0.03	0.000953247	0.175672	13549		B-PROOF study falls questionnaire	0.03	0.000839044	0.27368	13549		Rotterdam Study falls questionnaire	0.03	0.00321846	0.000518388	13549
B-PROOF study falls calendar	0.04	0.00108811	0.147959	16243		B-PROOF study falls questionnaire	0.04	0.000893689	0.258566	16243		Rotterdam Study falls questionnaire	0.04	0.00309547	0.000664711	16243
B-PROOF study falls calendar	0.05	0.0013791	0.103394	18739		B-PROOF study falls questionnaire	0.05	0.000579326	0.362965	18739		Rotterdam Study falls questionnaire	0.05	0.00250167	0.00220236	18739
B-PROOF study falls calendar	0.1	0.00172958	0.0681914	30058		B-PROOF study falls questionnaire	0.1	0.000120786	0.677796	30058		Rotterdam Study falls questionnaire	0.1	0.00211122	0.00491984	30058
B-PROOF study falls calendar	0.2	0.00256165	0.0264964	44645		B-PROOF study falls questionnaire	0.2	0.00103905	0.223125	44645		Rotterdam Study falls questionnaire	0.2	0.00192767	0.00720969	44645
B-PROOF study falls calendar	0.3	0.00226015	0.0371233	55977		B-PROOF study falls questionnaire	0.3	0.00114883	0.200219	55977		Rotterdam Study falls questionnaire	0.3	0.00192225	0.00728187	55977
B-PROOF study falls calendar	0.4	0.00199482	0.0501807	65065		B-PROOF study falls questionnaire	0.4	0.00205717	0.086623	65065		Rotterdam Study falls questionnaire	0.4	0.00189961	0.00763577	65065
B-PROOF study falls calendar	0.5	0.00192427	0.0544141	72445		B-PROOF study falls questionnaire	0.5	0.00221572	0.0753628	72445		Rotterdam Study falls questionnaire	0.5	0.00194551	0.00693914	72445
B-PROOF study falls calendar	1	0.00200944	0.0493464	94091		B-PROOF study falls questionnaire	1	0.00254745	0.0565867	94091		Rotterdam Study falls questionnaire	1	0.0018683	0.00815004	94091

## Sheet: Supplementary Data 2
Supplementary data 2. Estimates of the genetic correlation between falls and different traits and medications.
trait1	Category	trait2	rg	lower limit	upper limit	se	p
falls	Musculo-skeletal	Fractures	0.45	0.352	0.548	0.05	5e-21
falls	Musculo-skeletal	Total body lean mass	-0.02	-0.118	0.078	0.05	0.64
falls	Musculo-skeletal	LS-BMD	-0.0334	-0.119248	0.052448	0.0438	0.445
falls	Musculo-skeletal	FN-BMD	-0.0428	-0.119828	0.034228	0.0393	0.2762
falls	Musculo-skeletal	TB-BMD	-0.07	-0.1288	-0.0112	0.03	0.02
falls	Musculo-skeletal	Appendicual lean mass	-0.07	-0.1876	0.0476	0.06	0.19
falls	Musculo-skeletal	Hand grip	-0.17	-0.24448	-0.09552	0.038	1e-05
falls	Musculo-skeletal	BMI	0.3287	0.283816	0.373584	0.0229	1.3316e-46
falls	psychiatric	ADHD	0.4389	0.166264	0.711536	0.1391	0.0016
falls	psychiatric	Depressive symptoms	0.3798	0.295128	0.464472	0.0432	1.5456e-18
falls	psychiatric	PGC cross-disorder analysis	0.1966	0.113104	0.280096	0.0426	3.9485e-06
falls	psychiatric	Major depressive disorder	0.1727	0.050592	0.294808	0.0623	0.0056
falls	psychiatric	Bipolar disorder	0.0879	-0.005984	0.181784	0.0479	0.0664
falls	psychiatric	Autism spectrum disorder	0.0725	-0.022952	0.167952	0.0487	0.1368
falls	psychiatric	Schizophrenia	0.0703	0.009736	0.130864	0.0309	0.0228
falls	psychiatric	Anorexia Nervosa	-0.0483	-0.12376	0.02716	0.0385	0.2098
falls	psychiatric	Subjective well being	-0.2964	-0.390284	-0.202516	0.0479	6.3522e-10
falls	personality	Neuroticism	0.3437	0.18102	0.50638	0.083	3.4336e-05
falls	personality	Neo-openness to experience	0.0772	-0.09332	0.24772	0.087	0.375
falls	personality	Neo-conscientiousness	-0.2006	-0.398952	-0.002248	0.1012	0.0474
falls	neurological	ALS	0.0781	-0.090264	0.246464	0.0859	0.3631
falls	neurological	Parkinsons disease	0.0585	-0.045184	0.162184	0.0529	0.2688
falls	neurological	Alzheimers disease	-0.04	-0.197976	0.117976	0.0806	0.6194
falls	cognitive	Insomnia	0.4173	0.318712	0.515888	0.0503	1.0226e-16
falls	cognitive	Intelligence	-0.121	-0.193912	-0.048088	0.0372	0.0012
falls	alcohol	Alcohol dependence	0.345	0.175656	0.514344	0.0864	6.4905e-05
falls	alcohol	Drinks per Day	0.0692	0.010596	0.127804	0.0299	0.020706
falls	medications	Opoids	0.5226	0.456156	0.589044	0.0339	9.57e-54
falls	medications	Anti-inflammatory and antirheumatic products	0.4995	0.427176	0.571824	0.0369	8.4e-42
falls	medications	Anilides	0.4415	0.374664	0.508336	0.0341	1.94e-38
falls	medications	Drugs for peptic ulcer and GERD	0.4554	0.382096	0.528704	0.0374	4.81e-34
falls	medications	Salicylic acid and derivatives	0.4668	0.375072	0.558528	0.0468	1.81e-23
falls	medications	Antithrombotics	0.4144	0.32816	0.50064	0.044	4.25e-21
falls	medications	Adrenergics,inhalants	0.2528	0.174008	0.331592	0.0402	3.12e-10
falls	medications	Antidepressants	0.259	0.1757	0.3423	0.0425	1.14e-09
falls	medications	Antihistamines for systemic use	0.3048	0.194844	0.414756	0.0561	5.56e-08
falls	medications	Drugs used in diabetes	0.2245	0.142376	0.306624	0.0419	8.49e-08
falls	medications	Vasodilators	0.3252	0.19878	0.45162	0.0645	4.7e-07
falls	medications	Glucocorticoids	0.1911	0.1029	0.2793	0.045	2.15e-05
falls	medications	Diuretics	0.139	0.070792	0.207208	0.0348	6.67e-05
falls	medications	Antihypertensives	0.2526	0.1252	0.38	0.065	0.000102
falls	medications	HMG CoA reductase inhibitors	0.1448	0.071692	0.217908	0.0373	0.000106
falls	medications	Antimigraine preparations	0.1726	0.08244	0.26276	0.046	0.000174
falls	medications	Drugs affecting bone structure and mineralization	0.204	0.091496	0.316504	0.0574	0.00038
falls	medications	Thyroid preparations	0.109	0.0453	0.1727	0.0325	0.000804
falls	medications	Agents acting on the renin-angiotensin system	0.1026	0.040272	0.164928	0.0318	0.00124
falls	medications	Calcium channel blockers	0.0926	0.031644	0.153556	0.0311	0.00289
falls	medications	Beta blocking agents	0.0892	0.010408	0.167992	0.0402	0.0265
falls	medications	Antiglaucoma preparations and miotics	0.0981	-0.010288	0.206488	0.0553	0.0761

## Sheet: Supplementary Data 3
Supplementary data 3. Heritability partitioning enrichment estimates across tissue groups using LD-SEG
Name	Coefficient	Coefficient_std_error	Coefficient_P_value	-log10 (P-value)
Brain_Cerebellum	1.46335e-09	5.29707e-10	0.0028674	2.54251
Brain_Cerebellar_Hemisphere	1.28397e-09	5.56026e-10	0.0104665	1.9802
Esophagus_Muscularis	1.1393e-09	6.51077e-10	0.0400704	1.39718
Brain_Frontal_Cortex_(BA9)	6.95658e-10	4.95031e-10	0.0799687	1.09708
Brain_Cortex	6.6812e-10	5.13434e-10	0.0965817	1.01511
Brain_Anterior_cingulate_cortex_(BA24)	6.45239e-10	5.021e-10	0.099382	1.00269
Esophagus_Gastroesophageal_Junction	7.34733e-10	6.47214e-10	0.128141	0.892313
Fallopian_Tube	6.41146e-10	5.71187e-10	0.130829	0.883296
Heart_Left_Ventricle	5.73892e-10	5.58638e-10	0.152138	0.817762
Adrenal_Gland	6.01426e-10	6.11447e-10	0.162653	0.788737
Whole_Blood	5.19122e-10	6.44844e-10	0.2104	0.676955
Brain_Nucleus_accumbens_(basal_ganglia)	3.50847e-10	5.32596e-10	0.255028	0.593411
Brain_Hippocampus	3.13963e-10	5.15324e-10	0.271178	0.566746
Heart_Atrial_Appendage	2.40676e-10	4.8421e-10	0.309577	0.509231
Brain_Caudate_(basal_ganglia)	2.51714e-10	5.30917e-10	0.31771	0.49797
Kidney_Cortex	2.27686e-10	6.49942e-10	0.36305	0.440033
Brain_Putamen_(basal_ganglia)	1.65142e-10	5.28964e-10	0.377444	0.423147
Artery_Coronary	9.23905e-11	5.82742e-10	0.437014	0.359505
Brain_Hypothalamus	5.29946e-11	4.90269e-10	0.456961	0.340121
Colon_Sigmoid	5.78746e-11	6.32518e-10	0.463548	0.333905
Uterus	2.07174e-11	6.237e-10	0.486751	0.312693
Breast_Mammary_Tissue	-1.26334e-13	5.54145e-10	0.500091	0.300951
Brain_Amygdala	-4.64216e-11	5.12773e-10	0.536067	0.270781
Skin_Sun_Exposed_(Lower_leg)	-7.11186e-11	6.8746e-10	0.541198	0.266644
Artery_Tibial	-6.97203e-11	5.1086e-10	0.554278	0.256273
Spleen	-1.43626e-10	6.56286e-10	0.586615	0.231647
Testis	-1.75453e-10	5.61579e-10	0.622643	0.205761
Brain_Substantia_nigra	-1.69195e-10	5.20883e-10	0.627342	0.202495
Adipose_Subcutaneous	-1.85222e-10	5.38896e-10	0.634466	0.197591
Adipose_Visceral_(Omentum)	-2.72799e-10	6.25343e-10	0.668668	0.174789
Pituitary	-2.57736e-10	5.45583e-10	0.681681	0.166419
Colon_Transverse	-3.93821e-10	6.482e-10	0.728261	0.137713
Cervix_Endocervix	-3.46457e-10	5.60213e-10	0.731857	0.135574
Prostate	-4.34011e-10	6.7039e-10	0.741314	0.129998
Artery_Aorta	-4.0072e-10	6.1421e-10	0.742933	0.12905
Cervix_Ectocervix	-3.91457e-10	5.51195e-10	0.761209	0.118496
Brain_Spinal_cord_(cervical_c-1)	-4.07581e-10	5.53661e-10	0.769182	0.113971
Ovary	-5.02587e-10	6.10791e-10	0.794702	0.0997955
Cells_Transformed_fibroblasts	-5.39111e-10	6.16852e-10	0.808933	0.0920872
Bladder	-5.28724e-10	5.97793e-10	0.811776	0.0905639
Stomach	-5.30292e-10	5.90692e-10	0.81534	0.0886614
Muscle_Skeletal	-5.54468e-10	5.81053e-10	0.830021	0.0809112
Small_Intestine_Terminal_Ileum	-6.6554e-10	6.06319e-10	0.863827	0.0635734
Cells_EBV-transformed_lymphocytes	-1.01767e-09	6.33689e-10	0.945857	0.0241743
Pancreas	-8.25252e-10	5.08886e-10	0.947565	0.0233912
Nerve_Tibial	-9.07287e-10	5.31011e-10	0.956238	0.0194341
Skin_Not_Sun_Exposed_(Suprapubic)	-9.77649e-10	5.70331e-10	0.956752	0.0192006
Liver	-1.0135e-09	5.60315e-10	0.964759	0.0155813
Minor_Salivary_Gland	-1.09439e-09	5.60067e-10	0.974651	0.0111507
Thyroid	-1.00561e-09	4.96628e-10	0.97856	0.00941262
Lung	-1.29622e-09	5.84385e-10	0.986726	0.00580346
Vagina	-1.5848e-09	5.76082e-10	0.997029	0.00129209
Esophagus_Mucosa	-1.59203e-09	5.67547e-10	0.997485	0.00109365

## Sheet: Supplementary Data 4
Supplementary Data 4. Tissue enrichment analysis estimates using MAGMA
COVAR	OBS_GENES	BETA	BETA_STD	SE	P-value	-log10 (P-value)
Brain_Cerebellum	16714	0.026	0.0692	0.00697	9.4886e-05	4.0228
Brain_Cerebellar_Hemisphere	16714	0.0241	0.0639	0.00674	0.00017667	3.75284
Brain_Nucleus_accumbens_basal_ganglia	16714	0.0192	0.0478	0.00851	0.012067	1.9184
Brain_Cortex	16714	0.0177	0.0456	0.00789	0.012549	1.90139
Brain_Anterior_cingulate_cortex_BA24	16714	0.0173	0.0433	0.00812	0.016634	1.779
Brain_Frontal_Cortex_BA9	16714	0.0162	0.0418	0.00767	0.017638	1.75355
Brain_Caudate_basal_ganglia	16714	0.0171	0.0425	0.00893	0.027538	1.56007
Pituitary	16714	0.0159	0.0418	0.00993	0.054908	1.26036
Brain_Putamen_basal_ganglia	16714	0.0137	0.0331	0.009	0.064611	1.18969
Brain_Hypothalamus	16714	0.0127	0.0317	0.00911	0.081592	1.08835
Brain_Amygdala	16714	0.0121	0.0294	0.00899	0.089642	1.04749
Brain_Hippocampus	16714	0.00953	0.0231	0.00904	0.1458	0.836242
Ovary	16714	0.0105	0.028	0.0113	0.17451	0.75818
Adrenal_Gland	16714	0.00966	0.0256	0.0111	0.19223	0.716179
Colon_Sigmoid	16714	0.0112	0.0291	0.0146	0.2228	0.652085
Muscle_Skeletal	16714	0.00248	0.00592	0.00762	0.37243	0.428955
Uterus	16714	0.00356	0.00954	0.0135	0.39594	0.402371
Cells_Transformed_fibroblasts	16714	0.00129	0.00339	0.00823	0.43786	0.358665
Esophagus_Muscularis	16714	0.00224	0.00583	0.0146	0.43924	0.357298
Nerve_Tibial	16714	0.00107	0.0029	0.0127	0.4664	0.331241
Artery_Tibial	16714	0.000853	0.00223	0.0117	0.47096	0.327016
Brain_Substantia_nigra	16714	0.000201	0.000489	0.01	0.49198	0.308053
Cervix_Endocervix	16714	0.000122	0.000327	0.0145	0.49665	0.30395
Esophagus_Gastroesophageal_Junction	16714	-0.000632	-0.00165	0.0154	0.51643	0.286989
Kidney_Cortex	16714	-0.00119	-0.00304	0.0107	0.54439	0.26409
Thyroid	16714	-0.00218	-0.00591	0.0117	0.57409	0.24102
Prostate	16714	-0.0034	-0.00907	0.0141	0.59517	0.225359
Skin_Not_Sun_Exposed_Suprapubic	16714	-0.00332	-0.00874	0.00884	0.64623	0.189613
Skin_Sun_Exposed_Lower_leg	16714	-0.00366	-0.00971	0.0088	0.66151	0.179464
Heart_Left_Ventricle	16714	-0.00419	-0.00995	0.00996	0.66295	0.178519
Artery_Aorta	16714	-0.00625	-0.0164	0.0121	0.69734	0.156555
Cells_EBV-transformed_lymphocytes	16714	-0.00331	-0.00902	0.00556	0.72413	0.140183
Testis	16714	-0.00379	-0.0104	0.00589	0.74005	0.130739
Fallopian_Tube	16714	-0.0101	-0.0268	0.015	0.74936	0.125309
Brain_Spinal_cord_cervical_c-1	16714	-0.00764	-0.0184	0.00987	0.78045	0.107655
Heart_Atrial_Appendage	16714	-0.00902	-0.0223	0.0109	0.79502	0.0996219
Stomach	16714	-0.0123	-0.0309	0.014	0.80972	0.0916651
Bladder	16714	-0.0137	-0.0362	0.0147	0.82443	0.0838462
Cervix_Ectocervix	16714	-0.0169	-0.0441	0.0161	0.85329	0.0689033
Pancreas	16714	-0.0101	-0.0231	0.00953	0.85613	0.0674603
Breast_Mammary_Tissue	16714	-0.017	-0.0451	0.0154	0.86478	0.0630944
Colon_Transverse	16714	-0.015	-0.0387	0.0124	0.88686	0.0521449
Adipose_Subcutaneous	16714	-0.018	-0.0481	0.0127	0.92183	0.0353492
Artery_Coronary	16714	-0.0204	-0.0537	0.0142	0.92435	0.0341636
Liver	16714	-0.0111	-0.0265	0.00692	0.94509	0.0245268
Whole_Blood	16714	-0.0104	-0.0233	0.00622	0.9523	0.0212262
Vagina	16714	-0.0235	-0.0613	0.0135	0.95843	0.0184396
Esophagus_Mucosa	16714	-0.0153	-0.0395	0.00844	0.9655	0.0152477
Spleen	16714	-0.0169	-0.046	0.00818	0.98068	0.00847268
Minor_Salivary_Gland	16714	-0.0239	-0.0607	0.0114	0.98184	0.00795928
Small_Intestine_Terminal_Ileum	16714	-0.0238	-0.0622	0.00957	0.99359	0.00279279
Lung	16714	-0.0283	-0.0756	0.0111	0.99474	0.00229042
Adipose_Visceral_Omentum	16714	-0.0341	-0.0901	0.0131	0.99541	0.001998
